# Supplementary material for: The Role of Polyphenolic Antioxidants from Tea and Rosemary in the Hydroxyl Radical Oxidation of N-Acetyl Alanine
Source: Molecules. 2023 Nov 10;28(22):7514. doi: 10.3390/molecules28227514 (PMC10673243; doi:10.3390/molecules28227514)
Supplement: Supplementary file 1 [file molecules-28-07514-s001.zip]

Archive with 1 entries (1 files):
- molecules-2679491-supplementary.pdf
